# Supplementary material for: Detection of Reproducible Major Effect QTL for Petal Traits in Garden Roses
Source: Plants (Basel). 2021 Apr 29;10(5):897. doi: 10.3390/plants10050897 (PMC8145204; doi:10.3390/plants10050897)
Supplement: Supplementary file 1 [file plants-10-00897-s001.zip]

Archive with 1 entries (1 files):
- plants-1178715-supplementary.pdf
